# Supplementary material for: Nutritional Calcium Supply Dependent Calcium Balance, Bone Calcification and Calcium Isotope Ratios in Rats
Source: Int J Mol Sci. 2022 Jul 14;23(14):7796. doi: 10.3390/ijms23147796 (PMC9322359; doi:10.3390/ijms23147796)
Supplement: Supplementary file 1 [file ijms-23-07796-s001.zip]

Archive with 1 entries (1 files):
- ijms-1765624-supplementary.pdf
